# Supplementary material for: NF-κB Affects Proliferation and Invasiveness of Breast Cancer Cells by Regulating CD44 Expression
Source: PLoS One. 2014 Sep 3;9(9):e106966. doi: 10.1371/journal.pone.0106966 (PMC4153718; doi:10.1371/journal.pone.0106966)
Supplement: Table S1 — Transcriptioin factor binding sites on CR1 of CR44 locus as predicted using Genomatix. (XLS) [file pone.0106966.s005.xls]

## Sheet: Sheet1
Table S1. Transcriptioin factor binding sites on CR1 of CR44 locus as predicted using Genomatix
Family	Detailed Family Information	Matrix	Sequence
V$PRDF	Positive regulatory domain I binding factor	V$BLIMP1.01	gatagaGAAAtgtcngccm
V$HEAT	Heat shock factors	V$HSF2.02	ccctatcgatagAGAAatgtcngcc
V$CLOX	CLOX and CLOX homology (CDP) factors	V$CLOX.01	ccctATCGatagagaaatg
V$MEF2	MEF2, myocyte-specific enhancer binding factor	V$SL1.01	catttctCTATcgatagggtacc
V$MEF2	MEF2, myocyte-specific enhancer binding factor	V$SL1.01	cggtaccCTATcgatagagaaat
V$CLOX	CLOX and CLOX homology (CDP) factors	V$CLOX.01	ctctATCGatagggtaccg
V$GATA	GATA binding factors	V$GATA1.06	tatcGATAgggta
V$HESF	Vertebrate homologues of enhancer of split complex	V$HELT.01	ctagCACGcgtaaga
V$BCDF	Bicoid-like homeodomain transcription factors	V$OTX2.01	agcctTAATccatgctg
V$HNF6	Onecut homeodomain factor HNF6	V$HNF6.01	agccttaaTCCAtgctg
V$CART	Cart-1 (cartilage homeoprotein 1)	V$PHOX2.01	agcctTAATccatgctgttcg
V$CLOX	CLOX and CLOX homology (CDP) factors	V$CLOX.01	cttaATCCatgctgttcgt
V$CREB	cAMP-responsive element binding proteins	V$CREB.02	acagtgtagTGACgaacagca
V$PAX3	PAX-3 binding sites	V$PAX3.01	tTCGTcactacactgtact
V$PLZF	C2H2 zinc finger protein PLZF	V$PLZF.02	cagTACAgtgtagtg
V$AP2F	Activator protein 2	V$TCFAP2C.02	actgCCTGtggatga
V$RORA	v-ERB and RAR-related orphan receptor alpha	V$RORA2.01	ggacaagtaAGTCatccacaggc
V$RUSH	SWI/SNF related nucleophosphoproteins with a RING finger DNA binding motif	V$SMARCA3.02	acttACTTgtc
V$HEAT	Heat shock factors	V$HSF1.04	cttacttgtccctgtagtTTCAtct
V$STAT	Signal transducer and activator of transcription	V$STAT6.01	attcTTCAgatgaaactac
V$STAT	Signal transducer and activator of transcription	V$STAT6.01	tagtTTCAtctgaagaatt
V$ZF03	C2H2 zinc finger transcription factors 3	V$ZNF217.01	GAATtcttcagat
V$ETSF	Human and murine ETS1 factors	V$SPI1.03	aaggaggaGGAAttcttcaga
V$ZF07	C2H2 zinc finger transcription factors 7	V$ZNF263.01	aattcCTCCtccttt
V$BARB	Barbiturate-inducible element box from pro+eukaryotic genes	V$BARBIE.01	aggaAAAGgaggagg
V$ETSF	Human and murine ETS1 factors	V$ERG.02	gcctcaaaGGAAaaggaggag
V$PAX5	PAX-2/5/8 binding sites	V$PAX8.01	ttgaggcaggcCTCAaaggaaaaggagga
V$KLFS	Krueppel like transcription factors	V$GKLF.02	aggcctcAAAGgaaaag
V$LEFF	LEF1/TCF	V$LEF1.02	caggcctCAAAggaaaa
V$NR2F	Nuclear receptor subfamily 2 factors	V$PNR.01	aggcctgccTCAAatatcacttccc
V$HMTB	Human muscle-specific Mt binding site	V$MTBF.01	tgatATTTg
V$ETSF	Human and murine ETS1 factors	V$SPI1.02	ttcacaggGGAAgtgatattt
V$NOLF	Neuron-specific olfactory factor	V$EBF1.01	atcactTCCCctgtgaagactgc
V$KLFS	Krueppel like transcription factors	V$GKLF.02	agtcttcACAGgggaag
V$DICE	Downstream Immunoglobulin Control Element, critical for B cell activity and specificity	V$DICE.01	ggcaGTCTtcacagg
V$GREF	Glucocorticoid responsive and related elements	V$ARE.02	agactgcctggtGTTCtcc
V$NGRE	Negative glucocoticoid response elements	V$IR1_NGRE.01	gttctccaGGAGaga
V$NGRE	Negative glucocoticoid response elements	V$IR1_NGRE.01	tctctcctGGAGaac
V$PAX3	PAX-3 binding sites	V$PAX3.02	ggagTCACactctctcctg
V$STAT	Signal transducer and activator of transcription	V$STAT5A.01	accaTTCCtagagaaggga
V$BCL6	POZ domain zinc finger expressed in B-Cells	V$BCL6.04	ccaTTCCtagagaaggg
V$STAT	Signal transducer and activator of transcription	V$STAT1.02	ccttctctaGGAAtggtag
V$HOXF	Paralog hox genes 1-8 from the four hox clusters A, B, C, D	V$NANOG.01	ctctaggAATGgtagcacc
V$TEAF	TEA/ATTS DNA binding domain factors	V$TEAD.01	tacCATTcctaga
V$GLIF	GLI zinc finger family	V$ZIC2.01	ggtagcaCCCCaaac
V$INSM	Insulinoma associated factors	V$INSM1.01	tgtttGGGGtgct
V$RREB	Ras-responsive element binding protein	V$RREB1.01	cCCCAaacacacaca
V$BRN5	Brn-5 POU domain factors	V$BRN5.01	ttgcagCATAtttcaccttgcat
V$SF1F	Vertebrate steroidogenic factor	V$SF1.01	catgCAAGgtgaaat
V$SRFF	Serum response element binding factor	V$SRF.05	attaccatgcAAGGtgaaa
V$OCT1	Octamer binding protein	V$OCT1.02	accATGCaaggtgaa
V$SNAP	snRNA-activating protein complex	V$PSE.01	tTCACcttgcatggtaatg
V$STEM	Motif composed of binding sites for pluripotency or stem cell factors	V$OSNT.01	tcaccttGCATggtaatgg
V$YY1F	Activator/repressor binding to transcription initiation site	V$REX1.01	agcaggCCATtaccatgcaaggt
V$OCT1	Octamer binding protein	V$OCT1.06	tgcatggtAATGgcc
V$CDXF	Vertebrate caudal related homeodomain protein	V$CDX2.02	tgtgagttTTATtccgtac
V$ABDB	Abdominal-B type homeodomain transcription factors	V$HOXA10.01	gtacggaaTAAAactca
V$OAZF	Olfactory associated zinc finger protein	V$ROAZ.01	ccGTACcagagggtgag
V$GCMF	Chorion-specific transcription factors with a GCM DNA binding domain	V$GCM1.01	cagagCCCTcaccct
V$MOKF	Mouse Krueppel like factor	V$MOK2.01	gctatcttcagagCCCTcacc
V$PCBE	PREB core-binding element	V$PREB.01	tatctTCAGagccct
V$GATA	GATA binding factors	V$GATA1.06	tgaaGATAgcgcc
V$PPAR	Peroxisome proliferator activated receptor homodimers	V$PPARG.01	cgcCAGGtcttatttacctcgat
V$SORY	SOX/SRY-sex/testis determinig and related HMG box factors	V$HMGA.01	gtatcgaggtaAATAagacctggcg
O$VTBP	Vertebrate TATA binding protein factor	O$ATATA.01	aggtaaaTAAGacctgg
V$FKHD	Fork head domain factors	V$XFD1.01	tcgaggTAAAtaagacc
V$XBBF	X-box binding factors	V$RFX4.02	ttatttacctcGATAcccc
V$PLAG	Pleomorphic adenoma gene	V$PLAGL1.02	ttgtGGGGtatcgaggtaaataa
V$SIXF	Sine oculis (SIX) homeodomain factors	V$SIX1.01	tgtggggTATCgagg
V$RREB	Ras-responsive element binding protein	V$RREB1.01	cCCCAcaacactcat
V$NKXH	NKX homeodomain factors	V$NKX25.05	tgtaaTGAGtgttgtgggg
V$BPTF	Bromodomain and PHD domain transcription factors	V$FAC1.01	cccacAACAct
V$BRN5	Brn-5 POU domain factors	V$BRN5.04	ccacaacactcATTAcatgtctg
V$HOXF	Paralog hox genes 1-8 from the four hox clusters A, B, C, D	V$HOXB3.01	acatgTAATgagtgttgtg
V$HBOX	Homeobox transcription factors	V$VAX2.01	caacactcATTAcatgtct
V$HOXF	Paralog hox genes 1-8 from the four hox clusters A, B, C, D	V$HOXB3.01	aacacTCATtacatgtctg
V$BRNF	Brn POU domain factors	V$BRN2.01	ttCATCagacatgtaatga
V$IRXF	Iroquois homeobox transcription factors	V$IRX5.01	cagaCATGtaatg
V$IRXF	Iroquois homeobox transcription factors	V$IRX5.01	attaCATGtctga
V$SORY	SOX/SRY-sex/testis determinig and related HMG box factors	V$HMGA.01	catgtctgatgAATGaatgcatagg
V$HOXC	HOX - PBX complexes	V$HOX_PBX.01	tgtcTGATgaatgaatg
V$BRNF	Brn POU domain factors	V$BRN3.03	gtctgatGAATgaatgcat
V$BRNF	Brn POU domain factors	V$BRN2.02	tatgcattcatTCATcaga
V$SORY	SOX/SRY-sex/testis determinig and related HMG box factors	V$HBP1.02	tctgatgAATGaatgcataggggga
V$TEAF	TEA/ATTS DNA binding domain factors	V$TEAD.01	attCATTcatcag
V$SORY	SOX/SRY-sex/testis determinig and related HMG box factors	V$HBP1.01	gatgaatgAATGcatagggggatgg
V$HOXF	Paralog hox genes 1-8 from the four hox clusters A, B, C, D	V$NANOG.01	atgaatgAATGcatagggg
V$STEM	Motif composed of binding sites for pluripotency or stem cell factors	V$OCT3_4.02	cccctatGCATtcattcat
V$OCT1	Octamer binding protein	V$POU3F3.01	cctatGCATtcattc
V$STAF	Selenocysteine tRNA activating factor	V$STAF.01	tgcacccagccatCCCCctatgcattcattc
V$PAX6	PAX-4/PAX-6 paired domain binding sites	V$PAX6.04	catCCCCctatgcattcat
V$OCT1	Octamer binding protein	V$POU3F3.01	tgaatGCATaggggg
V$EGRF	EGR/nerve growth factor induced protein C & related factors	V$EGR1.01	gaatgcataGGGGgatg
V$GCMF	Chorion-specific transcription factors with a GCM DNA binding domain	V$GCM1.03	ccatcCCCCtatgca
V$PLAG	Pleomorphic adenoma gene	V$PLAG1.02	taGGGGgatggctgggtgcattt
V$HOXC	HOX - PBX complexes	V$HOX_PBX.01	agggGGATggctgggtg
V$RREB	Ras-responsive element binding protein	V$RREB1.01	aCCCAgccatccccc
V$MTF1	Metal induced transcription factor	V$MTF-1.01	aaatGCACccagcca
V$FAST	FAST-1 SMAD interacting proteins	V$FAST1.03	ggctgggtgCATTtctc
V$MYT1	MYT1 C2HC zinc finger protein	V$MYT1.02	gaaAAGTtgagag
V$PRDF	Positive regulatory domain I binding factor	V$BLIMP1.01	gaaattGAAAagttgagag
V$IRFF	Interferon regulatory factors	V$IRF3.01	tcaagaaattGAAAagttgag
V$HEAT	Heat shock factors	V$HSF1.01	ttatttatttcaAGAAattgaaaag
V$STAT	Signal transducer and activator of transcription	V$STAT3.01	ttatTTCAagaaattgaaa
V$BCL6	POZ domain zinc finger expressed in B-Cells	V$BCL6.03	ttatttcAAGAaattga
V$BCL6	POZ domain zinc finger expressed in B-Cells	V$BCL6.03	caatttcTTGAaataaa
V$HNF1	Hepatic Nuclear Factor 1	V$HNF1.01	tGTTAtttatttcaaga
V$CDXF	Vertebrate caudal related homeodomain protein	V$CDX2.02	tttgttatTTATttcaaga
V$HOXF	Paralog hox genes 1-8 from the four hox clusters A, B, C, D	V$HOXB8.01	tcttgaaATAAataacaaa
V$FKHD	Fork head domain factors	V$FREAC7.01	ttgaaaTAAAtaacaaa
V$HOXC	HOX - PBX complexes	V$HOXC9.02	tttgttaTTTAtttcaa
V$SAL1	Spalt-like transcription factor 1	V$SALL1.01	aaATAAataacaa
V$HMTB	Human muscle-specific Mt binding site	V$MTBF.01	tgttATTTa
V$EVI1	EVI1-myleoid transforming protein	V$MEL1.01	aaggtAAGAttttgtta
V$STAT	Signal transducer and activator of transcription	V$STAT6.01	acctTCCCtcagaagtcct
V$P53F	p53 tumor suppressor	V$P53.01	ggaacCATGccaggacttctgaggg
V$THAP	THAP domain containing protein	V$THAP1.01	agtcctGGCAt
V$LEFF	LEF1/TCF	V$TCF7.01	gcaagatGAAAggaacc
V$EVI1	EVI1-myleoid transforming protein	V$EVI1.07	gtggcAAGAtgaaagga
V$PAX2	PAX-2 binding sites	V$PAX2.01	gtggctgtggcaagatgAAAGga
V$CEBP	Ccaat/Enhancer Binding Protein	V$CEBP.02	tggctgtgGCAAgat
V$ZF57	KRAB domain zinc finger protein 57	V$ZFP57.01	tctTGCCacagcc
V$PAX5	PAX-2/5/8 binding sites	V$PAX5.03	tcttgCCACagccactgataatcactttc
V$CAAT	CCAAT binding factors	V$CAAT.01	acagCCACtgataat
V$HOXF	Paralog hox genes 1-8 from the four hox clusters A, B, C, D	V$HOXA2.01	gaaagTGATtatcagtggc
V$PBXC	PBX1 - MEIS1 complexes	V$PBX1_MEIS1.02	aaagTGATtatcagtgg
V$BRNF	Brn POU domain factors	V$BRN3.02	ccactgaTAATcactttca
V$GATA	GATA binding factors	V$GATA1.03	cactGATAatcac
V$HOXF	Paralog hox genes 1-8 from the four hox clusters A, B, C, D	V$HOXC8.01	actgataATCActttcatt
V$PRDF	Positive regulatory domain I binding factor	V$BLIMP1.01	gaaaatGAAAgtgattatc
V$IRFF	Interferon regulatory factors	V$IRF7.01	cacaGAAAatgaaagtgatta
O$INRE	Core promoter initiator elements	O$DINR.01	ttTCATtttct
V$STAT	Signal transducer and activator of transcription	V$STAT5B.01	gagttacacAGAAaatgaa
V$PAX3	PAX-3 binding sites	V$PAX3.02	tgagTTACacagaaaatga
V$XBBF	X-box binding factors	V$MIF1.01	tgagttacacaGAAAatga
V$CEBP	Ccaat/Enhancer Binding Protein	V$CEBPB.02	ttttcTGTGtaactc
V$AP1F	AP1, Activating protein 1	V$AP1.02	tggtGAGTtacac
V$STEM	Motif composed of binding sites for pluripotency or stem cell factors	V$OCT3_4.02	taaatctGCATggacttct
V$OCT1	Octamer binding protein	V$POU2F3.01	tccATGCagatttac
V$HOXC	HOX - PBX complexes	V$HOXC9.02	atgcagaTTTActttta
V$MEF2	MEF2, myocyte-specific enhancer binding factor	V$MEF2.01	tgaactacTAAAagtaaatctgc
V$RUSH	SWI/SNF related nucleophosphoproteins with a RING finger DNA binding motif	V$SMARCA3.02	atttACTTtta
V$STEM	Motif composed of binding sites for pluripotency or stem cell factors	V$OSNT.01	gtagttcACATgacaaata
V$EBOX	E-box binding factors	V$USF.02	tagttCACAtgacaaat
V$HESF	Vertebrate homologues of enhancer of split complex	V$BHLHB2.01	agttcACATgacaaa
V$MITF	Microphthalmia transcription factor	V$MIT.01	tttgtCATGtgaact
V$HOXH	HOX - MEIS1 heterodimers	V$MEIS1B_HOXA9.01	TGACaaataaatact
V$FKHD	Fork head domain factors	V$HNF3B.01	gacaaataAATActgcg
V$LEFF	LEF1/TCF	V$TCF7.01	tggaaatCAAAcgcagt
V$PAX2	PAX-2 binding sites	V$PAX2.01	tttaatgtttggaaatcAAACgc
V$PAX2	PAX-2 binding sites	V$PAX2.01	tttgatttccaaacattAAACca
V$CEBP	Ccaat/Enhancer Binding Protein	V$CEBPB.01	aatgtttgGAAAtca
V$HNF1	Hepatic Nuclear Factor 1	V$HNF1.03	gTTTAatgtttggaaat
V$HOMF	Homeodomain transcription factors	V$HHEX.01	atactatggttTAATgttt
V$SATB	Special AT-rich sequence binding protein	V$SATB1.01	tatAATAtactatgg
V$MEF2	MEF2, myocyte-specific enhancer binding factor	V$SL1.01	tctatatCTATctataatatact
O$PTBP	Plant TATA binding protein factor	O$PTATA.02	atatTATAgatagat
V$HOXC	HOX - PBX complexes	V$PBX1.01	ttataGATAgatataga
V$MEF2	MEF2, myocyte-specific enhancer binding factor	V$SL1.01	ataanctCTATatctatctataa
O$YTBP	Yeast TATA binding protein factor	O$SPT15.01	atagataGATAtagagn
V$SORY	SOX/SRY-sex/testis determinig and related HMG box factors	V$HBP1.01	atactttgAATGataanctctatat
V$GATA	GATA binding factors	V$GATA2.01	gaatGATAanctc
V$HOXF	Paralog hox genes 1-8 from the four hox clusters A, B, C, D	V$NANOG.01	tactttgAATGataanctc
V$LEFF	LEF1/TCF	V$LEF1.02	tatcattCAAAgtatga
V$CHRF	Cell cycle regulators: Cell cycle homology element	V$CHR.01	tactTTGAatgat
V$OCT1	Octamer binding protein	V$OCT1.06	agtatgatATTTcaa
V$ARID	AT rich interactive domain factor	V$ARID5A.01	ttgtaATATtcttcagggtaa
V$ARID	AT rich interactive domain factor	V$ARID5A.01	gaagaATATtacaaactcttc
V$ETSF	Human and murine ETS1 factors	V$ETV1.02	taaagagaGGAAgagtttgta
V$ZF35	Zinc finger protein ZNF35	V$ZNF35.01	gagaggAAGAgtt
V$ABDB	Abdominal-B type homeodomain transcription factors	V$HOXB9.01	gcagatctTAAAgagag
V$GATA	GATA binding factors	V$GATA3.02	agcAGATcttaaa
V$STAF	Selenocysteine tRNA activating factor	V$STAF.02	taattcattttctCCCAtctttcctacccag
V$KLFS	Krueppel like transcription factors	V$GKLF.01	tgggtaggaaagaTGGG
V$NFAT	Nuclear factor of activated T-cells	V$NFAT.01	gggtaGGAAagatgggaga
V$EVI1	EVI1-myleoid transforming protein	V$EVI1.07	taggaAAGAtgggagaa
V$E2FF	E2F-myc activator/cell cycle regulator	V$E2F.01	aagatgggaGAAAatga
V$CART	Cart-1 (cartilage homeoprotein 1)	V$PHOX2.01	aacatTAATtcattttctccc
V$IRFF	Interferon regulatory factors	V$IRF7.01	gggaGAAAatgaattaatgtt
V$LHXF	Lim homeodomain factors	V$ISL2.01	ggagaaaatgaATTAatgtttac
V$HOXF	Paralog hox genes 1-8 from the four hox clusters A, B, C, D	V$HOXB4.01	aacattAATTcattttctc
V$LHXF	Lim homeodomain factors	V$LHX3.01	tgtaaacaTTAAttcattttctc
V$BRNF	Brn POU domain factors	V$BRN2.04	agaaaatGAATtaatgttt
V$HBOX	Homeobox transcription factors	V$EN2.01	aaacattAATTcattttct
V$HOMF	Homeodomain transcription factors	V$LBX2.01	agaaaatgAATTaatgttt
V$PIT1	GHF-1 pituitary specific pou domain transcription factor	V$PIT1.02	gaaaaTGAAttaatg
V$BRNF	Brn POU domain factors	V$BRN3.02	taaacatTAATtcattttc
V$HBOX	Homeobox transcription factors	V$EN1.02	gaaaatgAATTaatgttta
V$HOMF	Homeodomain transcription factors	V$MSX3.01	taaacatTAATtcattttc
V$SORY	SOX/SRY-sex/testis determinig and related HMG box factors	V$HBP1.02	gaaaatgAATTaatgtttacacaga
V$NKX6	NK6 homeobox transcription factors	V$NKX63.01	aaaatGAATtaatgt
V$HOXF	Paralog hox genes 1-8 from the four hox clusters A, B, C, D	V$HOXD8.01	aaaatgaATTAatgtttac
V$CART	Cart-1 (cartilage homeoprotein 1)	V$VSX1.01	aaaatgAATTaatgtttacac
V$NKX6	NK6 homeobox transcription factors	V$NKX61.01	aacaTTAAttcattt
V$PIT1	GHF-1 pituitary specific pou domain transcription factor	V$PIT1.02	aaacaTTAAttcatt
V$BRNF	Brn POU domain factors	V$BRN3.03	aatgaatTAATgtttacac
V$ARID	AT rich interactive domain factor	V$BRIGHT.01	aatgaATTAatgtttacacag
V$PIT1	GHF-1 pituitary specific pou domain transcription factor	V$PIT1.02	atgaaTTAAtgttta
V$HOXF	Paralog hox genes 1-8 from the four hox clusters A, B, C, D	V$NANOG.01	atgaattAATGtttacaca
V$HNF1	Hepatic Nuclear Factor 1	V$HNF1.01	aATTAatgtttacacag
V$FKHD	Fork head domain factors	V$HNF3.01	tctgtgtAAACattaat
V$CEBP	Ccaat/Enhancer Binding Protein	V$CEBPB.02	ctttcTGTGtaaaca
V$STAT	Signal transducer and activator of transcription	V$STAT5B.01	tgtttacacAGAAaggagg
V$SORY	SOX/SRY-sex/testis determinig and related HMG box factors	V$SOX3.01	tacacaGAAAggaggataatggggg
V$YY1F	Activator/repressor binding to transcription initiation site	V$YY2.02	ttgcccCCATtatcctcctttct
V$RXRF	RXR heterodimer binding sites	V$VDR_RXR.01	gaaaggaggataatGGGGgcaaaaa
V$LHXF	Lim homeodomain factors	V$ISL1.01	aaaggaggaTAATgggggcaaaa
V$HOMF	Homeodomain transcription factors	V$BARX2.01	aggaggaTAATgggggcaa
V$HOXF	Paralog hox genes 1-8 from the four hox clusters A, B, C, D	V$HOX1-3.01	gaggaTAATgggggcaaaa
V$GCMF	Chorion-specific transcription factors with a GCM DNA binding domain	V$GCM1.03	ttttgCCCCcattat
V$BRN5	Brn-5 POU domain factors	V$BRN5.03	aTAATgggggcaaaaataataga
V$THAP	THAP domain containing protein	V$THAP1.01	aatgggGGCAa
V$BRN5	Brn-5 POU domain factors	V$BRN5.01	tgggggCAAAaataatagatgaa
V$FKHD	Fork head domain factors	V$FHXB.01	gcaaaaATAAtagatga
V$CLOX	CLOX and CLOX homology (CDP) factors	V$CLOX.01	gttcATCTattatttttgc
V$BRNF	Brn POU domain factors	V$BRN3.01	cgttcatctATTAtttttg
V$SATB	Special AT-rich sequence binding protein	V$SATB1.01	aatAATAgatgaacg
